# Supplementary material for: Computational identification of residues that modulate voltage sensitivity of voltage-gated potassium channels
Source: BMC Struct Biol. 2005 Aug 19;5:16. doi: 10.1186/1472-6807-5-16 (PMC1208917; doi:10.1186/1472-6807-5-16)
Supplement: Additional File 1 — TrainingandTest.nexus is a plain text file in NEXUS format, containing the sequence data matrix that was used for the machine learning analysis and the 13 channel sequences that were used for validation of the predictor performance. [file 1472-6807-5-16-S1.nexu]

#NEXUS 
[MacClade 4.06 registered to Warren Gallin, University of Alberta]


BEGIN DATA;
	DIMENSIONS  NTAX=67 NCHAR=296;
	FORMAT DATATYPE=PROTEIN  SYMBOLS = " 1 2 3 4"  MISSING=? GAP=- ;
MATRIX
[                           10        20        30        40        50        60        70        80        90        100       110       120       130       140       150       160       170       180       190       200       210       220       230       240       250       260       270       280       290    ]
[                           .         .         .         .         .         .         .         .         .         .         .         .         .         .         .         .         .         .         .         .         .         .         .         .         .         .         .         .         .      ]

'SeqNo39 -21.6'    ERILLNVGGVRHETHVSTLRTVPNSRLENGGGRQEYFFDRHPSVFNSIIDFYRT-RELHVPLEVCGAVVKRELDFWQINELEIKLEYPRTSRLAMIYGVTSFLFVVTSIAGFCLETLPEL-LDIICTVFFTLELILRFIFAPDKRKFIFSLMNVIDLLALVPLYVQVMFILRIIRMFRIFHLVKHYQALKVLVYAIKASIQELLMLFIFLLIGMLIFSTMIYYAERDMFSTIPMGFWWSIITMTTVGYGDVYPTTPVGYIVGTACSVSGVLLVALTIPVISNNFTLFYRHVQSRAA   [294]
'SeqNo40 -39.3'    AKLTINVSGRRYQTYSHTLRKFKETLLFYDESLEEYYFDRDPDLFRHILNYYRT-GKLHFPKNECVSSFEDELTFFGIKGFNINFENPQSTFLARILYYITGFFIAVSVGSTIIETIDCSAIEAVCVVVFTIEYLARLYSAPCRFRHARISLSIIDVIAILPFYIGLFVSLRVFRVFRIFKFSRHSKGLRILGSTLTSCASELGFLLFSLSMAIIIFATVVFYVEKSDFTSIPASFWYTIVTMTTLGYGDMVPKTIPGKLVGSICSLSGVLVIALPVPVIVSNFSRIYLQNQRADK   [295]
'SeqNo42 -1.9'     EKLLINVSGRRFETWRNTLEKYPDTLLFYDEDCKEYFFDRDPDIFRHILNYYRT-GKLHYPKHECLTSYDEELAFFGIMPDVIGFENPHTSTSALVFYYVTGFFIAVSVMANVVETVPCGHLDTACVMIFTAEYLLRLFAAPDRCKFVRSVMSIIDVVAIMPYYIGLFVTLRVFRVFRIFKFSRHSQGLRILGYTLKSCASELGFLVFSLAMAIIIFATVMFYAEKTNFTSIPAAFWYTIVTMTTLGYGDMVPETIAGKIVGGVCSLSGVLVIALPVPVIVSNFSRIYHQNQRADK   [295]
'SeqNo35 -8.7'     EVLVVNVSGRRFETWKNTLDRYPDTLLFYDAESGEYFFDRDPDMFRHVLNFYRT-GRLHCPRQECIQAFDEELAFYGLVPELVGFENPHTSTAALVFYYVTGFFIAVSVIANVVETIP---MDTACVLIFTGEYLLRLFAAPSRCRFLRSVMSLIDVVAILPYYIGLFVTLRVFRVFRIFKFSRHSQGLRILGYTLKSCASELGFLLFSLTMAIIIFATVMFYAEKTNFTSIPAAFWYTIVTMTTLGYGDMVPSTIAGKIFGSICSLSGVLVIALPVPVIVSNFSRIYHQNQRADK   [292]
SeqNo37_1.8        ALIVLNVSGTRFQTWQDTLERYPDTLLFYHPETQQYFFDRDPDIFRHILNFYRT-GKLHYPRHECISAYDEELAFFGLIPEIIGFENPHTSTMALVFYYVTGFFIAVSVIANVVETVP---LDTACVMIFTVEYLLRLAAAPSRYRFVRSVMSIIDVVAILPYYIGLFVTLRVFRVFRIFKFSRHSQGLRILGYTLKSCASELGFLLFSLTMAIIIFATVMFYAEKSKFTSIPAAFWYTIVTMTTLGYGDMVPKTIAGKIFGSICSLSGVLVIALPVPVIVSNFSRIYHQNQRADK   [292]
'SeqNo34 -9.8'     ELIVLNVSGRRFQTWRTTLERYPDTLLFFNEDTKEYFFDRDPEVFRCVLNFYRT-GKLHYPRYECISAYDDELAFYGILPEIIGFENPHTSTLALVFYYVTGFFIAVSVITNVVETVP---LDTACVMIFTVEYLLRLFAAPSRYRFVRSVMSIIDVVAIMPYYIGLFVTLRVFRVFRIFKFSRHSQGLRILGYTLKSCASELGFLLFSLTMAIIIFATVVFYAEKSKFTSIPASFWYTIVTMTTLGYGDMVPKTIAGKIFGSICSLSGVLVIALPVPVIVSNFSRIYHQNQRADK   [292]
'SeqNo36 -14.6'    ELIVLNVSGRRFQTWRTTLERYPDTLLFFNEDTKEYFFDRDPEVFRCVLNFYRT-GKLHYPRYECISAYDDELAFYGILPEIIGFENPHTSTLALVFYYVTGFFIAVSVITNVVETVP---LDTACVMIFTVEYLLRLFAAPSRYRFIRSVMSIIDVVAIMPYYIGLFVTLRVFRVFRIFKFSRHSQGLRILGYTLKSCASELGFLLFSLTMAIIIFATVMFYAEKSKFTSIPASFWYTIVTMTTLGYGDMVPKTIAGKIFGSICSLSGVLVIALPVPVIVSNFSGIYHQNQRADK   [292]
'SeqNo38 -12.9'    ELIVLNVSGRRFQTWRTTLERYPDTLLFFNEDTKEYFFDRDPEVFRCVLNFYRT-GKLHYPRYECISAYDDELAFYGILPEIIGFENPHTSTLALVFYYVTGFFIAVSVITNVVETVP---LDTACVMIFTVEYLLRLFAAPSRYRFIRSVMSIIDVVAIMPYYIGLFVTLRVFRVFRIFKFSRHSQGLRILGYTLKSCASELGFLLFSLTMAIIIFATVMFYAEKSKFTSIPASFWYTIVTMTTLGYGDMVPKTIAGKIFGSICSLSGVLVIALPVPVIVSNFSGIYHQNQRADK   [292]
'SeqNo2 -14'       RRVRLNVGGLAHEVLWRTLDRLPRTRLDYSLEDNEYFFDRHPGAFTSILNFYRT-GRLHMMEEMCALSFSQELDYWGIDEIYLELEKPNSSVAAKILAIISIMFIVLSTIALSLNTLPELQVEAVCIAWFTMEYLLRFLSSPKKWKFFKGPLNAIDLLAILPYYVTIVQIFRIMRILRILKLARHSTGLQSLGFTLRRSYNELGLLILFLAMGIMIFSSLVFFAEKTKFKSIPASFWWATITMTTVGYGDIYPKTLLGKIVGGLCCIAGVLVIALPIPIIVNNFSEFYKEQKRQE-   [294]
'SeqNo6 -9.2'      RRVRLNVGGLAHEVLWRTLDRLPRTRLDYSLEDNEYFFDRHPGAFTSILNFYRT-GRLHMMEEMCALSFSQELDYWGIDEIYLELEKPNSSVAAKILAIISIMFIVLSTIALSLNTLPELQVEAVCIAWFTMEYLLRFLSSPKKWKFFKGPLNAIDLLAILPYYVTIVQIFRIMRILRILKLARHSTGLQSLGFTLRRSYNELGLLILFLAMGIMIFSSLVFFAEKTKFKSIPASFWWATITMTTVGYGDIYPKTLLGKIVGGLCCIAGVLVIALPIPIIVNNFSEFYKEQKRQE-   [294]
'SeqNo7 -2.8'      RRVRLNVGGLAHEVLWRTLDRLPRTRLDYSLDDNEYFFDRHPGAFTSILNFYRT-GRLHMMEEMCALSFSQELDYWGIDEIYLELEKPNSSVAAKILAIISIMFIVLSTIALSLNTLPELQVEAVCIAWFTMEYLLRFLSSPKKWKFFKGPLNAIDLLAILPYYVTIVQIFRIMRILRILKLARHSTGLQSLGFTLRRSYNELGLLILFLAMGIMIFSSLVFFAEKTKFKSIPASFWWATITMTTVGYGDIYPKTLLGKIVGGLCCIAGVLVIALPIPIIVNNFSEFYKEQKRQE-   [294]
SeqNo9_5           RRVKINVGGLNHEVLWRTPDRLPRTRLDYNLGHNEYFFDRHPGAFTSILNFYRT-GKLHMMEEMCALSVGQELDYWGIDEIYLELEKPNSSVAAKILAIVSNLFIVLSTIALSLNTLPELQVEAVCNAWFTMEYLLRFLSSPNKWKFFKGPLNVIDLLAILPYYVTIVQIFRIMRILRILKLARHSTGLQSLGFTLRRSYNELGLLILFLAMGIMIFSSLVFFAEKTKFTSIPASFWWATITMTTVGYGDIYPKTLLGKSVGGLCCIAGVLVIALPIPIIVPPFSEFYKEQKRQE-   [294]
SeqNo4_25          RRVKVNVGGLAHEVLWRTLDRLPRTRLDYNLEENEYFFDRHPGAFTSILNFYRT-GKLHMMEEMCALSFSQELDYWGIDEIYLELEKPNSSVAAKILAIISILFIVLSTIALSLNTLPDLQVEAVCIAWFTMEYLLRFLSSPNKWKFFKGPLNVIDLLAILPYYVTIVQIFRIMRILRILKLARHSTGLQSLGFTLRRSYNELGLLILFLAMGIMIFSSLVFFAEKTKFKSIPASFWWATITMTTVGYGDIYPKTLLGKIVGGLCCIAGVLVIALPIPIIVNNFSEFYKEQKRQE-   [294]
SeqNo5_5           RRVKINVGGLNHEVLWRTLDRLPRTRLDYNLNENEYFFDRHPGAFTSILNFYRT-GKLHMMEEMCALSFGQELDYWGIDEIYLELEKPNSSVAAKILAIVSILFIVLSTIALSLNTLPELQVEAVCIAWFTMEYLLRFLSSPNKWKFFKGPLNVIDLLAILPYYVTIVQIFRIMRILRILKLARHSTGLQSLGFTLRRSYNELGLLILFLAMGIMIFSSLVFFAEKTKFTSIPASFWWATITMTTVGYGDIYPKTLLGKIVGGLCCIAGVLVIALPIPIIVNNFSEFYKEQKRQE-   [294]
SeqNo8_30          RRVKINVGGLNHEVLWRTLDRLPRTRLDYNLNENEYFFDRHPGAFTSILNFYRT-GKLHMMEEMCALSFGQELDFWGIDEIYLELEKPNSSVAAKVLAIISILFIVLSTIALSLNTLPDLQVEAVCIAWFTMEYLLRFLSSPNKWKFFKGPLNIIDLLAILPYYVTIVQIFRIMRILRILKLARHSTGLQSLGFTLRRSYNELGLLILFLAMGIMIFSSLVFFAEKTKFTSIPASFWWATITMTTVGYGDIYPKTLLGKIIGGLCCIAGVLVIALPIPIIVNNFSEFYKEQKRQE-   [294]
'SeqNo0 -19'       SRVSINVGGVRHEVLWRTLERLPHTRLDYSLADNEYFFDRHPKSFSSILNFYRT-GKLHIVDEMCVLAFSDDLEYWGVDELYLELEKPNTSFAARVIAVISILFIVLSTIALTLNTLPQLQVEAVCITWFTLEYILRFSASPDKWKFFKGGLNIIDLLAILPYFVSLVQVFRIMRILRVLKLARHSTGLQSLGFTLRNSYKELGLLMLFLAMGVLIFSSLAYFAEKTKFVSIPEAFWWAGITMTTVGYGDICPTTALGKVIGTVCCICGVLVVALPIPIIVNNFAEFYKNQMRRE-   [294]
'SeqNo1 -40'       RRVILNVGGVKHEVLWRTLDRVPHTRLDYSLAENEYFFDRHPRSFASILNFYRT-GKLHLVEEMCVLAFSEDLEYWGVDELYLELEKPTTSMAARVLAIVSILFVVLSTVALTLNTIPGLKVEAVCIGWFTLEYLGRFWASPNKWKFFKGPLNIIDLLAILPYFISLVRVFRIMRVLRILKLARHSTGLQSLGYTLQRSYKELGLLMMFLAIGILLFSSLAYFAEKTKYVSIPETFWWAAITMTTVGYGDICPTTILGKVVGGVCCICGVLVVALPIPIIVNNFAEFYKDQMRRE-   [294]
SeqNo3_17          RRVILNVGGVKHEVLWRTLERMPHTRLDYNLGENEFFFDRHPRSFSSILNFYRT-GRLHLVEEMCVLSFSEDLEYWGVDELYLELEKPTTSMAARVVAIISILFIVLSTIALTLNTIPALQVEAVCIGWFTLEYLARFWASPNKWKFFKGPLNVIDLLAIMPYFISLVQIFRIMRILRILKLARHSTGLQSLGYTLQRSYKELGMLLMFLAIFILLFSSLAYFAEKTKYKSIPETFWWAAITMTTVGYGDIYPKTVLGKVVGSVCCICGVLVIALPIPIIVNNFAEFYKDQMRRE-   [294]
SeqNo49_63         ERIVLNVGGVRHETYQATLKKIPATRLNFDPLLNEYFFDRHPAVFAMILNYYRT-GKLHYPTDVCGPLFEEELQYWGLDASDTEFDEPYSSQAAKLIAGISVLFIFISIFSFCLKTHQSF-IEMLCNIWFTLELIIRFVFCPSKIRFFKSPLNMIDLVATLSFYADAVEFLSMIRIFRLFKLTQHHQGLQILIHTFRASAKELILLVFFLILGIVIFAALVYYAEKNQFQSIPLGLWWAICTMTTVGYGDMTPHTSFGRLVGSLCAVMGVLTIALPVPVIVSNFAMFYSHNQARDK   [294]
SeqNo44_13         ERVILNVGGTRHETYRSTLKTLPGTRL-HPGGGREFFFDRHPGVFAYVLNYYRT-GKLHCPADVCGPLFEEELAFWGIDETDVEFEDPYSSRAARFIAFASLFFILVSITTFCLETHEAF-VEGVCVVWFTFEFLVRIVFSPNKLEFIKNLLNIIDFVAILPFYLEVLRVVRFVRILRIFKLTRHFVGLRVLGHTLRASTNEFLLLIIFLALGVLIFATMIYYAERTQFKNIPIGFWWAVVTMTTLGYGDMYPQTWSGMLVGALCALAGVLTIAMPVPVIVNNFGMYYSLAMAKQK   [293]
SeqNo50_5.6        ERVILNVGGTRHETYRSTLKTLPGTRL-HPGGGREFFFDRHPGVFAYVLNYYRT-GKLHCPADVCGPLFEEELAFWGIDETDVEFEDPYSSRAARFIAFASLFFILVSITTFCLETHEAFNVEGVCVVWFTFEFLVRIVFSPNKLEFIKNLLNIIDFVAILPFYLEVLRVVRFVRILRIFKLTRHFVGLRVLGHTLRASTNEFLLLIIFLALGVLIFATMIYYAERTQFKNIPIGFWWAVVTMTTLGYGDMYPQTWSGMLVGALCALAGVLTIAMPVPVIVNNFGMYYSLAMAKQK   [294]
SeqNo46_5.8        EKIIINVGGTRHETYRSTLRTLPGTRLSGGGGGCEFFFDRHPGVFAYVLNYYRT-GKLHCPADVCGPLFEEELTFWGIDETDVEFEDPYSSRAARVVAFASLFFILVSITTFCLETHEAFNIEGVCVMWFTLEFLVRIVCCPDTLDFVKNLLNIIDFVAILPFYLEVLRVVRFVRILRIFKLTRHFVGLRVLGHTLRASTNEFLLLIIFLALGVLIFATMIYYAERTDFKNIPIGFWWAVVTMTTLGYGDMYPKTWSGMLVGALCALAGVLTIAMPVPVIVNNFGMYYSLAMAKQK   [295]
SeqNo51_19.1       EKIIINVGGTRHETYRSTLRTLPGTRLTSGGGGCEFFFDRHPGVFAYVLNYYRT-GKLHCPADVCGPLFEEELTFWGIDETDVEFEDPYSSRAARVVAFASLFFILVSITTFCLETHEAFNIEGVCVLWFTLEFLVRIVCCPDTLDFVKNLLNIIDFVAILPFYLEVLRVVRIVRILRIFKLTRHFVGLRVLGHTLRASTNEFLLLIIFLALGVLIFATMIYYAERTDFKNIPIGFWWAVVTMTTLGYGDMYPKTWSGMLVGALCALAGVLTIAMPVPVIVNNFGMYYSLAMAKQK   [295]
SeqNo45_37         DKIVINVGGIRHETYRSTPKTLPGTRLDYDPKTDEFFFDRHPQVFACVLNYYRT-GKLHCPSDVCGPLYEEELAFWGIDETDVEFEDPYSSKYARYIALASLFFILISITTFCLETHEAFNVEGICVIWFTFEFLIRVIFCPDKMEFIKSSLNIIDFVAILPFYLEILRVVRFVRILRIFKLTRHFVGLRVLGHTLRASTNEFLLLIIFLALGVLIFATMIYYAERTYFKNIPIGFWWAVVTMTTLGYGDMYPMTWSGMLVGALCALAGVLTIAMPVPVIVNNFGMYYSLAMAKQK   [295]
SeqNo43_7          GKIVINVGGVRHETYRSTLRTLPGTRLDYDPGTDEFFFDRHPGVFAYVLNYYRT-GKLHCPADVCGPLFEEELGFWGIDETDVEFEDPYSSRAARYVAFASLFFILISITTFCLETHEGFIVEGVCVVWFTFEFLMRVTFCPDKVEFLKSSLNIIDCVAILPFYLEVLRVVRFVRILRIFKLTRHFVGLRVLGHTLRASTNEFLLLIIFLALGVLIFATMIYYAERTYFKNIPIGFWWAVVTMTTLGYGDMYPKTWSGMLVGALCALAGVLTIAMPVPVIVNNFGMYYSLAMAKQK   [295]
SeqNo48_1.8        ERIVINVGGTRHQTYRSTLRTLPGTRLDYDPRADEFFFDRHPGVFAHILNYYRT-GKLHCPADVCGPLYEEELAFWGIDETDVEFEDPYSSRYARYVAFASLFFILVSITTFCLETHERFNIEGVCVVWFTFEFLMRVVFCPNKIEFIKNSLNIIDFVAILPFYLEALRVVRFVRILRIFKLTRHFVGLRVLGHTLRASTNEFLLLIIFLALGVLIFATMIYYAERTHFKNIPIGFWWAVVTMTTLGYGDMYPQTWSGMLVGALCALAGVLTIAMPVPVIVNNFGMYYSLAMAKQK   [295]
SeqNo47_16.8       ERIVINVGGTRHQTYRSTLRTLPGTRLDYDPRADEFFFDRHPGVFAHILNYYRT-GKLHCPADVCGPLYEEELAFWGIDETDVEFEDPYSSRYARYVAFASLFFILVSITTFCLETHERFNIEGVCVVWFTFEFLMRVVFCPNKVEFIKNSLNIIDFVAILPFYLEVLRVVRFVRILRIFKLTRHFVGLRVLGHTLRASTNEFLLLIIFLALGVLIFATMIYYAERTHFKNIPIGFWWAVVTMTTLGYGDMYPQTWSGMLVGALCALAGVLTIAMPVPVIVNNFGMYYSLAMAKQK   [295]
'SeqNo53 -1'       ERIVINVGGTRHQTYRSTLRTLPGTRLDYDPRADEFFFDRHPGVFAHILNYYRT-GKLHCPADVCGPLYEEELAFWGIDETDVEFEDPYSSRYARYVAFASLFFILVSITTFCLETHERFNIEGVCVVWFTFEFLMRVVFCPNKVEFIKNSLNIIDFVAILPFYLEVLRVVRFVRILRIFKLTRHFVGLRVLGHTLRASTNEFLLLIIFLALGVLIFATMIYYAERTHFKNIPIGFWWAVVTMTTLGYGDMYPQTWSGMLVGALCALAGVLTIAMPVPVIVNNFGMYYSLAMAKQK   [295]
'SeqNo52 -4'       ERIVINVGGTRHQTYRSTLRTLPGTRLDYDPRADEFFFDRHPGVFAHILNYYRT-GKLHCPADVCGPLYEEELAFWGIDETDVEFEDPYSSRYARYVAFASLFFILVSITTFCLETHERFNIEGVCVVWFTFEFLMRVIFCPNKVEFIKNSLNIIDFVAILPFYLEVLRVVRFVRILRIFKLTRHFVGLRVLGHTLRASTNEFLLLIIFLALGVLIFATMIYYAERTHFKNIPIGFWWAVVTMTTLGYGDMYPQTWSGMLVGALCALAGVLTIAMPVPVIVNNFGMYYSLAMAKQK   [295]
SeqNo41_20.2       QIIDINVGGKRFQTYNKTLERFPLSLLFYNPNTGELFFDRHRPTFESILYYYQSGGIMARPPNIPIHIFVNELIFFDIGDKLIELENPDSSNAAKIFAILSVVIIVVSLIMFVIETLPVFAVNTAVICWFTIEFILRLICCPNKIKFFLNTGNIIDFLSILPYYLSLFSMLRVIRVLRVFKLSRHSRGLQILGNTLKASFNELMMLAFFLFVMILIFGSCVYYAEYTKFISIPSSFWWAIVTMTTVGYGDMHPVTFWGQIVGSMAVVCGVLTIALPVPVVVSNFEYFYTKERNRRK   [296]
SeqNo33_22.2       KKVIINVSGKKFETYLTTLMKFPDSLLFLNKQTGEYFFDRHRKAFNGILYYYQSNGVLECPFGLSESIFIQEVLFFEIDNTALLFEQPSSSIYAKIVAIISVLVILISIVVFCLETIPSLNINTICNSWFTLEYLLRLIASPNKLQFVKSTLNIVDLVSIIPYYVTL-RVVRVIRVIRIFKLTRHSRGLHILANTISASLHELCMLVLFLAIGVVLFSSAAYYAESTGFKSIPHGFWWAVVTMTTVGYGDLFPSTYFGKMVGALCAISGVLVIALPVPVIVSNFEYYYKEEQNRRQ   [295]
SeqNo10_20         ERLVINVSGLRFETQAQTVNQFPDTLLYYDPLRNEYFFDRNRSSFDGILYFYQSGGRLRRPVNVPIDVFNEEIKFYELGEEALAFEYPESSLAARILAIGSVFVILLSIIIFCLETLPHFRIETFCIVWFSCELLVRFASSPKKFEFFKVLMNVIDVVSIIPYFITLLRVIRLVRVFRIFKLSRHSKGLQILGQTLRASVRELGLLVFFLLICVILFSSAVYFAEASLFRSIPDGFWWAVVTMTTVGYGDMRPVTVWGKLIGSLCAIAGVLTIALPVPVIVSNFNYFYHRETESDD   [296]
'SeqNo15 -5'       ERVVINVSGLRFETQMKTLAQFPETLLYFDPLRNEYFFDRNRPSFDAILYYYQSGGRLKRPVNVPFDIFTEEVKFYQLGEEALLFEYPESSDPARGIAIVSVLVILISIVIFCLETLPEFRVETVCIVWFSFEFVVRCFACPSQALFFKNIMNIIDIVSILPYFITLLRIIRLVRVFRIFKLSRHSKGLQILGHTLRASMRELGLLIFFLFIGVILFSSAVYFAEATHFQSIPDAFWWAVVTMTTVGYGDMKPITVGGKIVGVLCAIAGVLTIALPVPVIVSNFNYFYHRETENEE   [296]
'SeqNo16 -21.7'    ERVVINVSGLRFETQMKTLAQFPETLLYFDPLRNEYFFDRNRPSFDAILYYYQSGGRLKRPVNVPFDIFTEEVKFYQLGEEALLFEYPESSSPARGIAIVSVLVILISIVIFCLETLPEFRVETVCIVWFSFEFVVRCFACPSQALFFKNIMNIIDIVSILPYFITLLRIIRLVRVFRIFKLSRHSKGLQILGHTLRASMRELGLLIFFLFIGVILFSSAVYFAEATHFQSIPDAFWWAVVTMTTVGYGDMKPITVGGKIVGSLCAIAGVLTIALPVPVIVSNFNYFYHRETENEE   [296]
'SeqNo17 -25'      ERVVINVSGLRFETQMKTLAQFPETLLYFDPLRNEYFFDRNRPSFDAILYYYQSGGRLKRPVNVPFDIFTEEVKFYQLGEEALLFEYPESSSPARGIAIVSVLVILISIVIFCLETLPEFRVETVCIVWFSFEFVVRCFACPSQALFFKNIMNIIDIVSILPYFITLLRIIRLVRVFRIFKLSRHSKGLQILGHTLRASMRELGLLIFFLFIGVILFSSAVYFAEATHFQSIPDAFWWAVVTMTTVGYGDMKPITVGGKIVGSLCAIAGVLTIALPVPVIVSNFNYFYHRETENEE   [296]
'SeqNo14 -24'      ERVVINVSGLRFETQMKTLAQFPETLLYFDPLRNEYFFDRNRPSFDAILYYYQSGGRLKRPVNVPFDIFTEEVKFYQLGEEALLFEYPESSSPARGIAIVSVLVILISIVIFCLETLPEFRVETVCIVWFSFEFVVRCFACTSQALFFKNIMNIIDIVSILPYFITLLRIIRLVRVFRIFKLSRHSKGLQILGHTLRASMRELGLLIFFLFIGVILFSSAVYFAEATHFQSIPDAFWWAVVTMTTVGYGDMKPITVGGKIVGSLCAIAGVLTIALPVPVIVSNFNYFYHRETENEE   [296]
'SeqNo20 -1.4'     QRVLINISGLRFETQLGTLAQFPNTLLYFDPLRNEYFFDRNRPSFDGILYYYQSGGRLRRPVNVSLDEFADEIRFYQLGEEAMEFEYPESSGSARAIAIVSVLVILISIITFCLETLPEFRVETTCVIWFTFELLVRFFACPSKAEFSRNIMNIIDVVAIFPYFITLLRVIRLVRVFRIFKLSRHSKGLKILGKTLQASMRELGLLIFFLFIGVILFSSAVYFAEAIYFTSIPDAFWWAVVTMTTVGYGDMRPVTVGGKIVGSLCAIAGVLTIALPVPVIVSNFNYFYHRETDHEE   [296]
'SeqNo19 -4.87'    QRVLINISGLRFETQLGTLAQFPNTLLYFDPLRNEYFFDRNRPSFDGILYYYQSGGRLRRPVNVSLDVFADEIRFYQLGDEAMEFEYPESSGSARAIAIVSVLVILISIITFCLETLPEFKVETTCVIWFTFELLVRFFACPSKAEFSRNIMNIIDIVAIFPYFITLLRVIRLVRVFRIFKLSRHSKGLQILGKTLQASMRELGLLIFFLFIGVILFSSAVYFAEATHFSSIPDAFWWAVVTMTTVGYGDMRPITVGGKIVGSLCAIAGVLTIALPVPVIVSNFNYFYHRETDHEE   [296]
'SeqNo18 -6'       QRVHINISGLRFETQLGTLAQFPNTLLYFDPLRNEYFFDRNRPSFDGILYYYQSGGRLRRPVNVSLDVFADEIRFYQLGDEAMEFEYPESSGSARAIAIVSVLVILISIITFCLETLPEFRVETTCVIWFTFELLVRFFACPSKAGFSRNIMNIIDVVAIFPYFITLLRVIRLVRVFRIFKLSRHSKGLQILGKTLQASMRELGLLIFFLFIGVILFSSAVYFAEATHFSSIPDAFWWAVVTMTTVGYGDMRPITVGGKIVGSLCAIAGVLTIALPVPVIVSNFNYFYHRETDHEE   [296]
'SeqNo23 -3'       QRVLINISGLRFETQLGTLAQFPNTLLYFDPLRNEYFFDRNRPSFDGILYYYQSGGRLRRPVNVSLDVFADEIRFYQLGDEAMEFEYPESSGSARAIAIVSVLVILISIITFCLETLPEFRVETTCVIWFTFELLVRFFACPSKAEFSRNIMNIIDVVAIFPYFITLLRVIRLVRVFRIFKLSRHSKGLQILGKTLQASMRELGLLIFFLFIGVILFSSAVYFAEASHFSSIPDAFWWAVVTMTTVGYGDMRPITVGGKIVGSLCAIAGVLTIALPVPVIVSNFNYFYHRETDHEE   [296]
'SeqNo21 -20.8'    ERLVINISGLRFETQLRTLSLFPDTLLFFDPLRNEYFFDRNRPSFDAILYYYQSGGRLRRPVNVPLDIFLEEIRFYQLGDEALAFEYPESSGPARGIAIVSVLVILISIVIFCLETLPQFRVETLCIVWFTFELLVRFSACPSKPAFFRNIMNIIDLVAIFPYFITLLRVIRLVRVFRIFKLSRHSKGLQILGKTLQASMRELGLLIFFLFIGVILFSSAVYFAEASLFPSIPDAFWWAVVTMTTVGYGDMYPMTVGGKIVGSLCAIAGVLTIALPVPVIVSNFNYFYHRETEQEE   [296]
'SeqNo22 -14.2'    ERLVINISGLRYETQLRTLSLFPDTLLFFDPLRNEYFFDRNRPSFDAILYYYQSGGRLRRPVNVPLDIFMEEIRFYQLGDEALAFEYPESSGPARGIAIVSVLVILISIVIFCLETLPQFRVETLCIVWFTFELLVRFSACPSKAAFFRNIMNIIDLVAIFPYFITLLRVIRLVRVFRIFKLSRHSKGLQILGKTLQASMRELGLLIFFLFIGVILFSSAVYFAEASLFPSIPDAFWWAVVTMTTVGYGDMYPMTVGGKIVGSLCAIAGVLTIALPVPVIVSNFNYFYHRETEQEE   [296]
'SeqNo12 -16.4'    ERVVINISGLRFETQLKTLCQFPETLLYFDPLRNEYFFDRNRPSFDAILYYYQSGGRIRRPVNVPIDIFSEEIRFYQLGEEAMEFEYPESSGPARGIAIVSVLVILISIVIFCLETLPEFRVETLCIIWFSFELLVRFFACPSKATFSRNIMNLIDIVAIIPYFITLLRVIRLVRVFRIFKLSRHSKGLQILGQTLKASMRELGLLIFFLFIGVILFSSAVYFAEASGFNSIPDAFWWAVVTMTTVGYGDMHPVTIGGKIVGSLCAIAGVLTIALPVPVIVSNFNYFYHRETEGEE   [296]
'SeqNo13 -16.5'    ERVVINISGLRFETQLKTLCQFPETLLYFDPLRNEYFFDRNRPSFDAILYYYQSGGRIRRPVNVPIDIFSEEIRFYQLGEEAMEFEYPESSGPARGIAIVSVLVILISIVIFCLETLPEFRVETLCIIWFSFELLVRFFACPSKATFSRNIMNLIDIVAIIPYFITLLRVIRLVRVFRIFKLSRHSKGLQILGQTLKASMRELGLLIFFLFIGVILFSSAVYFAEASGFSSIPDAFWWAVVTMTTVGYGDMHPVTIGGKIVGSLCAIAGVLTIALPVPVIVSNFNYFYHRETEGEE   [296]
'SeqNo27 -30.5'    ERVVINISGLRFETQLKTLAQFPNTLLYFDPLRNEYFFDRNRPSFDAILYYYQSGGRLRRPVNVPLDMFSEEIKFYELGEEAMEFEYPESSGPARVIAIVSVMVILISIVIFCLETLPELKVETLCIIWFSFELVVRFFACPSKTDFFKNIMNFIDIVAIIPYFITLLRVIRLVRVFRIFKLSRHSKGLQILGQTLKASMRELGLLIFFLFIGVILFSSAVYFAEASHFSSIPDAFWWAVVSMTTVGYGDMYPVTIGGKIVGSLCAIAGVLTIALPVPVIVSNFNYFYHRETEGEE   [296]
'SeqNo28 -26.6'    ERVVINISGLRFETQLKTLAQFPNTLLYFDPLRNEYFFDRNRPSFDAILYYYQSGGRLRRPVNVPLDMFSEEIKFYELGEEAMEFEYPESSGPARVIAIVSVMVILISIVIFCLETLPELKVETLCIIWFSFELVVRFFACPSKTDFFKNIMNFIDIVAIIPYFITLLRVIRLVRVFRIFKLSRHSKGLQILGQTLKASMRELGLLIFFLFIGVILFSSAVYFAEASHFSSIPDAFWWAVVSMTTVGYGDMYPVTIGGKIVGSLCAIAGVLTIALPVPVIVSNFNYFYHRETEGEE   [296]
'SeqNo29 -30'      ERVVINISGLRFETQLKTLAQFPNTLLYFDPLRNEYFFDRNRPSFDAILYYYQSGGRLRRPVNVPLDMFSEEIKFYELGEEAMEFEYPESSGPARVIAIVSVMVILISIVIFCLETLPELKVETLCIIWFSFELVVRFFACPSKTDFFKNIMNFIDIVAIIPYFITLLRVIRLVRVFRIFKLSRHSKGLQILGQTLKASMRELGLLIFFLFIGVILFSSAVYFAEASHFSSIPDAFWWAVVSMTTVGYGDMYPVTIGGKIVGSLCAIAGVLTIALPVPVIVSNFNYFYHRETEGEE   [296]
'SeqNo24 -26.1'    ERVVINISGLRFETQLKTLAQFPETLLYFDPLRNEYFFDRNRPSFDAILYYYQSGGRLRRPVNVPLDIFSEEIRFYELGEEAMEFEYPESSGPARIIAIVSVMVILISIVSFCLETLPIFRVETLCIIWFSFEFLVRFFACPSKAGFFTNIMNIIDIVAIIPYFITLLRVIRLVRVFRIFKLSRHSKGLQILGQTLKASMRELGLLIFFLFIGVILFSSAVYFAEASQFPSIPDAFWWAVVSMTTVGYGDMVPTTIGGKIVGSLCAIAGVLTIALPVPVIVSNFNYFYHRETEGEE   [296]
'SeqNo25 -5'       ERVVINISGLRFETQLKTLAQFPETLLYFDPLRNEYFFDRNRPSFDAILYYYQSGGRLRRPVNVPLDIFSEEIRFYELGEEAMEFEYPESSGPARIIAIVSVMVILISIVSFCLETLPIFRVETLCIIWFSFEFLVRFFACPSKAGFFTNIMNIIDIVAIIPYFITLLRVIRLVRVFRIFKLSRHSKGLQILGQTLKASMRELGLLIFFLFIGVILFSSAVYFAEASQFPSIPDAFWWAVVSMTTVGYGDMVPTTIGGKIVGSLCAIAGVLTIALPVPVIVSNFNYFYHRETEGEE   [296]
'SeqNo26 -16'      ERVVTNISGLRFETQLKTLAQFPETLLFFDPLRNEIFFVRNRPSFDAILYYYQSGGRLRRPVNVPLDIFSEEIRFYELGEEAMEFEYPESSGPARIIAIVSVMVILISIVSFCLETLPIFRVETLCIIWFSFEFLVRFFACPSKAGFFTNIMNIIDIVAIIPYFITLLRVIRLVRVFRIFKLSRHSKGLQILGQTLKASMRELGLLIFFLFIGVILFSSAVYFAEASQFPSIPDAFWWAVVSMTTVGYGDMVPTTIGGKIVGSLCAIAGVLTIALPVPVIVSNFNYFYHRETEGEE   [296]
SeqNo11_5.4        ERVVINVSGLRFETQLKTLNQFPDTLLYYDPLRNEYFFDRNRPSFDAILYFYQSGGRLRRPVNVPLDVFSEEIKFYELGENAFEFEYPESSAAARLCAIFSVVIILLSIVIFCLETLPQFKIETCCIIWFTFELLVRFASCPEKLGFFKNIMNCIDIVAIIPYFITLLRVIRLVRVFRIFKLSRHSKGLQILGQTLKASMRELGLLIFFLFIGVILFSSAVYFAEATHFKSIPDAFWWAVVTMTTVGYGDMRPIGVWGKLVGSLCAIAGVLTIALPVPVIVSNFNYFYHREGESTD   [296]
'SeqNo30 -8'       ERVVINVSGLRFETQLRTLNQFPDTLLYFDPLRNEYFFDRSRPSFDAILYYYQSGGRLRRPVNVPLDVFSEEIKFYELGDQAINFEYPESSQAARVVAIISVFVILLSIVIFCLETLPEFKIETLCIIWFTFELTVRFLACPNKLNFCRDVMNVIDIIAIIPYFITLLRVIRLVRVFRIFKLSRHSKGLQILGRTLKASMRELGLLIFFLFIGVVLFSSAVYFAEASFFKSIPDAFWWAVVTMTTVGYGDMTPVGVWGKIVGSLCAIAGVLTIALPVPVIVSNFNYFYHRETDQEE   [296]
'SeqNo31 -46.4'    ERVVINISGLRFETQLRTLNQFPDTLLYFDPLRNEYFFDRNRPSFDAILYYYQSGGRLRRPVNVPLDVFAEEIKFYELGEVAINFEYPESSQNARVVAIISVFVILLSIVIFCLETLPEFKIETICIVWFSTELLVRFFASPLKGAFLKDVMNIIDIVAIIPYFITLLRVIRLVRVFRIFKLSRHSKGLQILGRTLKASMRELGLLIFFLFIGVVLFSSAVYFAEASYFKSIPDAFWWAVVTMTTVGYGDMTPVGVWGKIVGSLCAIAGVLTIALPVPVIVSNFNYFYHRETDQEE   [296]
'SeqNo32 -31.7'    ERVVINISGLRFETQLRTLNQFPDTLLYFDPLRNEYFFDRNRPSFDAILYYYQSGGRLRRPVNVPLDVFAEEIKFYELGEVAINFEYPESSQNARVVAIISVFVILLSIVIFCLETLPEFKIETICIVWFSTELLVRFFASPLKGAFLKDVMNIIDIVAIIPYFITLLRVIRLVRVFRIFKLSRHSKGLQILGRTLKASMRELGLLIFFLFIGVVLFSSAVYFADASCFKSIPDAFWWAVVTMTTVGYGDMRPVGVWGKIVGSLCAIAGVLTIALPVPVIVSNFNYFYHRETDQEE   [296]
RatKv4.3           ELIVLNVSGRRFQTWRTTLERYPDTLLFFNEDTKEYFFDRDPEVFRCVLNFYRT-GKLHYPRYECISAYDDELAFYGILPEIIGFENPHTSTLALVFYYVTGFFIAVSVITNVVETVPCGTLDTACVMIFTVEYLLRLFAAPSRYRFIRSVMSIIDVVAIMPYYIGLFVTLRVFRVFRIFKFSRHSQGLRILGYTLKSCASELGFLLFSLTMAIIIFATVMFYAEKSKFTSIPASFWYTIVTMTTLGYGDMVPKTIAGKIFGSICSLSGVLVIALPVPVIVSNFSRIYHQNQRADK   [295]
HumanKv4.2         ALIVLNVSGTRFQTWQDTLERYPDTLLFYHPETQQYFFDRDPDIFRHILNFYRT-GKLHYPRHECISAYDEELAFFGLIPEIIGFENPHTSTMALVFYYVTGFFIAVSVIANVVETVPCGSLDTACVMIFTVEYLLRLAAAPSRYRFVRSVMSIIDVVAILPYYIGLFVTLRVFRVFRIFKFSRHSQGLRILGYTLKS?ASELGFLLFSLTMAIIIFATVMFYAEKSKFTSIPAAFWYTIVTMTTLGYGDMVPKTIAGKIFGSICSLSGVLVIALPVPVIVSNFSRIYHQNQRADK   [295]
CionaKv4           TLITLNISGRRFQTWKNTLEKFPDTMLFYDDDRKEYFFDRDPEIFRHILSFYRT-GKMHFPRTECISSIDDELAFFGILPEMIAFENPHTSTPALVFYYVTGFFIAVSVFANIVETVPCGALDTACVMIFTVEYFMRLFASPNRCKFLRSVMSIIDVVAILPYYIGLFVTLRVFRVFRIFKFSRHSQGLRILGYTLKSCASELGFLLFSLTMAIIIFATVMFYAEKTTFTSIPAAFWYTIVTMTTLGYGDMVPKTIAGKIFGSVCSLSGVLVIALPVPVIVSNFGRIYSQNQRQDK   [295]
LobsterKv4         EKLLINVSGRRFETWRNTLEKYPDTLLFYDEETKEYFFDRDPDIFRHILNYYRT-GKLHYPKHECLTSYDEELAFFGIIPDVIGFENPHTSTAALVFYYVTGFFIAVSVMANVVETVPCGRGDTACVMIFTAEYLLRMFAAPDRCKFVRSVMSIIDVVAILPYYIGLFVTLRVFRVFRIFKFSRHSQGLRILGYTLKSCASELGFLVFSLAMAIIIFATVMFYAEKTTFTSIPSAFWYTIVTMTTLGYGDMVPHTPTGKIVGGVCSLSGVLVIALPVPVIVSNFSRIYHQNQRADK   [295]
HumanKv3.3         GKIVINVGGVRHETYRSTLRTLPGTRLDYDPGADEFFFDRHPGVFAYVLNYYRT-GKLHCPADVCGPLFEEELGFWGIDETDVEFEDPYSSRAARYVAFASLFFILISITTFCLETHEGFIVEGVCVVWFTFEFLMRITFCPDKVEFLKSSLNIIDCVAILPFYLEVLRVVRFVRILRIFKLTRHFVGLRVLGHTLRASTNEFLLLIIFLALGVLIFATMIYYAERTYFKNIPIGFWWAVVTMTTLGYGDMYPKTWSGMLVGALCALAGVLTIAMPVPVIVNNFGMYYSLAMAKQK   [295]
FishKv3.3          EKIVINCGGVRHETYRSTLKTLPGTRLDYDPKSDEFFFDRHPAVFSFILNYYRT-GKLHCPNDVCGPLFEEELPFWGIDETDVEFEDPYSSKYARYVAFGSLLFILISISTFCMETHEAFNVEGVCVIWFTIEVFMRVTFCPDKAEFFKSLLNIIDFVAILPFYLEVLRVVRFVRILRIFKLTRHFVGLRVLGHTLRASTNEFLLLIIFLALGVLIFATMIYYAERTNFKNIPIGFWWAVVTMTTLGYGDMYPETWSGMLVGALCALAGVLTIAMPVPVIVNNFGMYYSLAMAKQK   [295]
FrogKv1.10         ERVVINVSGLRFETQVRTLSRFPDTLLFFDPLRNEYFFDRNRPCFDSILFFYQSGGRLRRPPNVPLDVFMEELLFYELGQDVVMFEHPDSSSAARIIAIISVMVILISIVIFCLETLPEFRVETICICWFSFELSVRFFACPSKAAFFKDIMNMIDFVAIIPYFVALLRVIRLVRVFRIFKLSRHSKGLQILGQTLKASMRELGLLIFFLFIGVILFSSSVYFAEATAFTSIPEAFWWAVVTMTTVGYGDMSPETVGGKLVGSLCAIAGVLTISLPVPVIVSNFSYFYHRETECSD   [296]
Human1.8           QRVIINIAGLRFETQLRTLSQFPETLLFFDSMRNEYFFDRNRPSFDGILYYYQSGGKIRRPANVPIDIFADEISFYELGSEAMDFEYPESSSAARAVAVVSVLVVVISITIFCLETLPEFRVESTCIVWFTFELVLRFVVCPSKTDFFRNIMNIIDIISIIPYFATLLRIIRLVRVFRIFKLSRHSKGLQILGQTLKASMRELGLLIFFLFIGVILFSSAVYFAEVSHFSSIPDGFWWAVVTMTTVGYGDMCPTTPGGKIVGTLCAIAGVLTIALPVPVIVSNFNYFYHRETENEE   [296]
MouseKv1.7         ERLVLNVAGLRFETRARTLGRFPDTLLFYDDARREYFFDRHRPSFDAVLYYYQSGGRLRRPAHVPLDVFLEEVAFYGLGAAALAFEFPESSQAARVLAVVSVLVILVSIVVFCLETLPDFRVETLCICWFSFELLVRLLVCPSKAIFFKNVMNLIDFVAILPYFVALLRVIRLVRVFRIFKLSRHSKGLQILGQTLRASMRELGLLIFFLFIGVVLFSSAVYFAEVSHFTSIPESFWWAVVTMTTVGYGDMAPVTVGGKIVGSLCAIAGVLTISLPVPVIVSNFSYFYHRETEGEE   [296]
PigKv1.4           ERVVINVSGLRFETQMKTLAQFPETLLYFDPLRNEYFFDRNRPSFDAILYYYQSGGRLKRPVNVPFDIFTEEVKFYQLGEEALLFEYPESSSPARGIAIVSVLVILISIVIFCLETLPEFRVETVCIVWFSFEFVVRCFACPSQALFFKNIMNIIDIVSILPYFITLLRIIRLVRVFRIFKLSRHSKGLQILGHTLRASMRELGLLIFFLFIGVILFSSAVYFAEATHFQSIPDAFWWAVVTMTTVGYGDMKPITVGGKIVGSLCAIAGVLTIALPVPVIVSNFNYFYHRETENEE   [296]
FrogKv1.4          ERVVINVSGMRYETQLKTLSQFPETLLYFDPLRNEYFFDRNRLSFDSILYYYQSGGRLKRPVNVPFDIFSEEVKFYELGEEALLFEYPESSGAARGIAIVSVLVILISTVIFCLETLPEFRVETVCIVWFSFEFAVRLFACPSKPEFFKNIMNIIDIVSILPYFITLLRIIRLVRVFRIFKLSRHSKGLQILGHTLRASMRELGLLIFFLFIGVILFSSAVYFAEATHFQSIPDAFWWAVVTMTTVGYGDMKPITVGGKIVGSLCAIAGVLTIALPVPVIVSNFNYFYHRETDNDE   [296]
RabbitKv1.2        ----------------------------------------NRPSFDAILYYYQSGGRLRRPVNVPLDIFSEEIRFYELGEEAMEFEYPESSGPARIIAIVSVMVILISIVSFCLETLPIFRVETLCIIWFSFEFLVRFFACPSKAGFFTNIMNIIDIISIIPYLATLLRIIRLVRVFRIFKLSRHSKGLQILGQTLKASMRELGLLIFFLFIGVILFSSAVYFAEVSQFPS-----------------------------------------------------------------   [191]
LeechKv1           ERILINVSGQQFEISSELLDRHPSTLLFYDKRKKEYFFDRHRPTFEIVFAYFQYGGKLRRPDYIPDDVFLNEIEYYQLEPEVIEMEYPETSATAYAVAFISVIMTTISIILFCVETLERFAIETICTAWFTFEAIVRFISCPNKIMFWFGFQNLIDVTAVVPYYVTLLAFLRVIRLVRVFKLTKHSTGLQVLILTIKASSEELGLFLVVLLVCMLVYSSAIYYAELSNIHSIPDAFWWAIITMTTVGYGDTFPVGPFGKVIGAACAISGVLTLAMPVPILTGHFNKFYAHKTGRCK   [296]
;
END;


BEGIN CODONS;
	CODESET  * UNTITLED = Universal: all ;
END;


BEGIN ASSUMPTIONS;
	OPTIONS  DEFTYPE=unord PolyTcount=MAXSTEPS ;
END;


BEGIN MacClade;
	Version 4.0  84;
	LastModified -1093202057;
	FileSettings editor  '0' '0' '1' '1';
	Singles 100;
	Editor 0001100111111110010001001 '1' '12' Geneva '9' '100' '1' all;
	EditorPosition  '46' '35' '691' '963';
	TreeWindowPosition  '46' '6' '703' '974';
	ListWindow Characters closed Geneva '9' '50' '10' '129' '359' 000;
	ListWindow Taxa closed Geneva '9' '50' '10' '129' '490' 100000;
	ListWindow Trees closed Geneva '9' '50' '10' '276' '490' ;
	ListWindow TypeSets closed Geneva '9' '50' '10' '276' '490' ;
	ListWindow WtSets closed Geneva '9' '50' '10' '276' '490' ;
	ListWindow ExSets closed Geneva '9' '50' '10' '276' '490' ;
	ListWindow CharSets closed Geneva '9' '50' '10' '276' '490' ;
	ListWindow TaxSets closed Geneva '9' '50' '10' '276' '490' ;
	ListWindow CharPartitions closed Geneva '9' '50' '10' '276' '490' ;
	ListWindow CharPartNames closed Geneva '9' '50' '10' '276' '490' ;
	ListWindow WtSets closed Geneva '9' '50' '10' '276' '490' ;
	ChartWindowPosition  '52' '30' '686' '964';
	StateNamesSymbols closed Geneva '9' '10' '50' '30' '148' '220';
	WindowOrder  Data;
	OtherSymbols &/ 00 ?-;
	Correlation  '0' '0' '1000' '0' '0' 10011010;
	Salmo 00000001;
	EditorFile  '2';
	ExportHTML _ MOSS  '100' 110000;
	PrettyPrint 10;
	EditorToolsPosition  '579' '75' '115' '165';
	TreeWindowProgram 10;
	TreeWindow 0000;
	Continuous  '0' '3' 1;
	Calculations 0000001;
	SummaryMode  '0' '0' 0;
	Charts  Geneva '9' (normal) 0010;
	NexusOptions  '0' '0' '50' 001011001;
	TipLabel  '1';
	TreeFont  Geneva '9' (normal);
	TreeShape  1.0 1.0 0100;
	TraceLabels 0101;
	ChartColors  '0' '0' '65535' '9' '0' 1;
	ChartBiggestSpot 1;
	ChartPercent 10;
	ChartBarWidth  '10' 1;
	ChartVerticalAxis 10101;
	ChartMinMax  '0';
	TraceAllChangesDisplay  '1' 1;
	BarsOnBranchesDisplay  '0' '0' '60000' '10000' '10000' '10000' '10000' '60000' '65000' '65000' '65000' '6' '1' 0000101;
	ContinuousBranchLabels 0;
	AllStatesBranchLabels 1;
	IndexNotation  '2' 1;
	PrintTree  10.00 '2' '4' '2' '2' '2' '2' '2' '2' '2' '2' '2' Geneva '9' (normal) Geneva '10' (normal) Geneva '9' (normal) Geneva '9' (normal) Geneva '9' (bold ) Geneva '9' (normal) Geneva '9' (normal) '83' '115' '13' '45' '116' '148' '13' '45' '149' '181' '13' '45' '182' '214' '13' '45' '113' '44' '0' '0' '422' '628' '510' '35' '552' '35' '552' '374' '24' '35' '1' '1' '1' '1' '32767' '0' '1' '0' '39' '4' '0' '40' '0' '5' '12' '12' '8' '0' 1000001111100001000000001100111;
	MatchChar 00 .;
	EntryInterpretation 01;
	ColorOptions 00;
	TreeTools  '0' '5' '4' '0' '10' '4' '0' 00100111111101110;
	EditorTools  '0' '0' '0' '1000' '0' '0' '6' '3' '0' 100000101110001;
	PairAlign  '2' '2' '3' '2' '1' '1' '2' '1' '3' 1010;
	BothTools  '1';
END;
